# Supplementary material for: Enhanced Efficiency of Dye-Sensitized Solar Cells Based on Polymer-Assisted Dispersion of Platinum Nanoparticles/Carbon Nanotubes Nanohybrid Films as FTO-Free Counter Electrodes
Source: Polymers (Basel). 2021 Sep 15;13(18):3103. doi: 10.3390/polym13183103 (PMC8469940; doi:10.3390/polym13183103)
Supplement: Supplementary file 1 [file polymers-13-03103-s001.zip]

Archive with 3 entries (2 files):
- polymers-1376344-supplementary/
- polymers-1376344-supplementary/Chiu-3 Supporting Information (polymers-1376344) 9-Sep⌐/2021.pdf
- polymers-1376344-supplementary/Chiu-4 Video S1 (polymers-1376344) 9-Sep⌐/2021.mp4
